# Supplementary material for: Correction of Post-Surgical Temporal Hollowing with Adipo-Dermal Grafts: A Case Series
Source: J Clin Med. 2024 Aug 21;13(16):4936. doi: 10.3390/jcm13164936 (PMC11355334; doi:10.3390/jcm13164936)
Supplement: Supplementary file 1 [file jcm-13-04936-s001.zip]

Archive with 1 entries (1 files):
- jcm-3119675-supplementary.pptx
